# Supplementary material for: Advancements in Fermented Beverage Safety: Isolation and Application of Clavispora lusitaniae Cl-p for Ethyl Carbamate Degradation and Enhanced Flavor Profile
Source: Microorganisms. 2024 Apr 28;12(5):882. doi: 10.3390/microorganisms12050882 (PMC11124150; doi:10.3390/microorganisms12050882)
Supplement: Supplementary file 1 [file microorganisms-12-00882-s001.zip]

Archive with 1 entries (1 files):
- microorganisms-2943380-supplementary.pdf
